# Supplementary material for: Cloning and Functional Analysis of Three Diacylglycerol Acyltransferase Genes from Peanut (Arachis hypogaea L.)
Source: PLoS One. 2014 Sep 2;9(9):e105834. doi: 10.1371/journal.pone.0105834 (PMC4152018; doi:10.1371/journal.pone.0105834)
Supplement: Table S1 — Genome-wide survey of the DGAT3 enzymes from different organisms. The table shows the kingdoms, species, gene names and accession numbers of the sequences detected in the analyses. (XLS) [file pone.0105834.s003.xls]

## Sheet: Additional file 1
Kingdom	Specie	Taxa terminologies	Gene	Database	Access	Length(aa)
Viridiplantae	Manihot esculenta	Me	DGAT3	JGI	cassava4.1_011887m	323
			DGAT3	JGI	cassava4.1_010675m	354
	Ricinus communis	Rc	DGAT3	JGI	29889.t000177	342
	Linum usitatissimum	Lus	DGAT3	JGI	Lus10009975	321
			DGAT3	JGI	Lus10038034	324
	Populus trichocarpa	Potri	DGAT3	JGI	Potri002G187300.1	350
			DGAT3	JGI	Potri010G003200.1	351
	Medicago truncatula	Medtr	DGAT3	JGI	Medtr4g124080.1	341
	Phaseolus vulgaris	Phvul	DGAT3	JGI	Phvul003G123000.1	328
	Glycine max	Glyma	DGAT3	JGI	Glyma13G118300.1	327
			DGAT3	JGI	Glyma17G041600.1	338
	Arachis ipaensis	Ai	DGAT3	Peanut Genome Project	Aipa24_1	345
			DGAT3	Peanut Genome Project	Aipa69_1	263
	Arachis duranensis	Ad	DGAT3	Peanut Genome Project	Adur5	340
			DGAT3	Peanut Genome Project	Adur121	259
	Arachis duranensis	Ad	DGAT3	unpublished data	scaffold633	340
			DGAT3	unpublished data	scaffold562	342
			DGAT3	unpublished data	scaffold1193	335
	Arachis hypogaea	Ah	DGAT3-1	NCBI	ABW34442	340
			DGAT3-2	NCBI	AAX62735	345
			DGAT3-3	NCBI	KC736067	340
	Cucumis sativus	Csa	DGAT3	JGI	No
	Prunus persica	Ppa	DGAT3	JGI	ppa007163m	379
	Malus domestica	MD	DGAT3	JGI	MDP0000192819	380
	Fragaria vesca	Fve	DGAT3	JGI	mrna22793.1-v1.0-hybrid	583
	Arabidopsis thaliana	At	DGAT3	JGI	AT1G48300	285
	Arabidopsis lyrata	Al	DGAT3	JGI	882344	360
	Capsella rubella	Carub	DGAT3	JGI	Carubv10011099m	372
	Brassica rapa	Bra	DGAT3	JGI	Bra014125	358
	Thellungiella halophila	Thhal	DGAT3	JGI	Thhalv10011577m	377
	Carica papaya	Cp	DGAT3	JGI	evm.model.supercontig_146.13	286
	Gossypium raimondii	Gorai	DGAT3	JGI	Gorai.007G116800.1	401
	Theobroma cacao	Thecc	DGAT3	JGI	Thecc1EG004941t1	401
	Citrus sinensis	Csi	DGAT3	JGI	orange1.1g023360m	283
			DGAT3	JGI	orange1.1g018470m	355
	Citrus clementina	Cicle	DGAT3	JGI	Ciclev10020833m	355
			DGAT3	JGI	Ciclev10005574m	283
	Eucalyptus grandis	Eucgr	DGAT3	JGI	Eucgr.H04131.1	339
	Vitis vinifera	Vvi	DGAT3	JGI	GSVIVT01017699001	370
	Solanum tuberosum	Stu	DGAT3	JGI	PGSC0003DMP400008124	413
			DGAT3	JGI	PGSC0003DMP400008123	260
	Solanum lycopersicum	Solyc	DGAT3	JGI	Solyc12g098850.1.1	409
	Mimulus guttatus	Migut	DGAT3	JGI	Migut.H01460.1.p	369
	Aquilegia coerulea	Aquca	DGAT3	JGI	Aquca_003_00301.1	370
	Sorghum bicolor	Sobic	DGAT3	JGI	Sobic009G034600.1	407
	Zea mays	Zm	DGAT3	JGI	GRMZM2G122943_T01	411
	Oryza sativa	Os	DGAT3	JGI	Os05g04620.1	409
	Brachypodium distachyon	Bradi	DGAT3	JGI	Bradi2g36890.1	410
	Setaria italica	Si	DGAT3	JGI	No
	Panicum virgatum	Pavir	DGAT3	JGI	No
	Selaginella moellendorffii	Sm	DGAT3	JGI	No
	Physcomitrella patens	Phpat	DGAT3	JGI	No
	Chlamydomonas reinhardtii	Cre	DGAT3	JGI	No
	Volvox carteri	Vocar	DGAT3	JGI	No
	Chlorella variabilis NC64A	Cv	DGAT3	JGI	No
	Ostreococcus lucimarinus	Ol	DGAT3	JGI	No
	Ostreococcus tauri	Ot	DGAT3	JGI	No
	Ostreococcus sp. RCC809	Os	DGAT3	JGI	No
	Micromonas pusilla RCC299	Mp	DGAT3	JGI	No
	Coccomyxa subellipsoidea C-169	Csu	DGAT3	JGI	No
	Micromonas pusilla CCMP1545	Mp1	DGAT3	JGI	No
Rhodophyta	Cyanidioschyzon merolae	Cm	DGAT3	Cyanidioschyzon merolae Genome Project	No
Heterokonta (stramenopiles)	Phaeodactylum tricornutum	Ptr	DGAT3	JGI	No
	Fragilariopsis cylindrus	Fcy	DGAT3	JGI	No
	Pseudo-nitzschia multiseries CLN-47	Pmu	DGAT3	JGI	No
	Thalassiosira pseudonana	Tps	DGAT3	JGI	No
	Aureococcus anophagefferens	Aan	DGAT3	JGI	No
	Ectocarpus siliculosus	Esi	DGAT3	Bioinformatics Online Genome Annotation System	No
Haptophyta	Emiliania huxleyi CCMP1516	Ehu	DGAT3	JGI	No
Amoebozoa	Dictyostelium purpureum QSDP1	Dpu	DGAT3	JGI	No
Fungi	Saccharomyces cerevisiae M3707	Sce	DGAT3	JGI	No
	Mortierella elongata	Mel	DGAT3	JGI	No
	Candida caseinolytica Y-17796	Cca	DGAT3	JGI	No
	Aspergillus niger ATCC 1015	Ani	DGAT3	JGI	No
	Laccaria bicolor	Lbi	DGAT3	JGI	No
	Schizophyllum commune H4-8	Sco	DGAT3	JGI	No
	Agaricus bisporus var bisporus (H97)	Abi	DGAT3	JGI	No
	Acidomyces richmondensis BFW (from isolate)	Ari	DGAT3	JGI	No
Cryptophyta	Guillardia theta CCMP2712	Gth	DGAT3	JGI	No
Rhizaria	Bigelowiella natans CCMP2755	Bna	DGAT3	JGI	No
Choanozoa	Monosiga brevicollis	Mbr	DGAT3	JGI	No
Heterolobosea	Naegleria gruberi	Ngr	DGAT3	JGI	No
Metazoa	Rattus norvegicus	Rno	DGAT3	NCBI	No
	Mus musculus	Mmu	DGAT3	NCBI	No
	Homo sapiens	Hsa	DGAT3	NCBI	No
	Pan troglodytes	Ptr	DGAT3	NCBI	No
	Bos taurus	Bta	DGAT3	NCBI	No
	Danio rerio	Dre	DGAT3	NCBI	No
	Branchiostoma floridae	Bfl	DGAT3	JGI	No
	Xenopus tropicalis	Xtr	DGAT3	NCBI	No
	Gallus gallus	Gga	DGAT3	NCBI	No
	Apis mellifera	Ame	DGAT3	NCBI	No
	Drosophila melanogaster	Dme	DGAT3	NCBI	No
	Capitella teleta	Cte	DGAT3	JGI	No
	Lottia gigantea	Lgi	DGAT3	JGI	No
	Nematostella vectensis	Nve	DGAT3	JGI	No
	Trichoplax adhaerens Grell-BS-1999	Tad	DGAT3	JGI	No
	Ciona intestinalis	Cin	DGAT3	JGI	No
