# Supplementary material for: Cloning and Functional Analysis of Three Diacylglycerol Acyltransferase Genes from Peanut (Arachis hypogaea L.)
Source: PLoS One. 2014 Sep 2;9(9):e105834. doi: 10.1371/journal.pone.0105834 (PMC4152018; doi:10.1371/journal.pone.0105834)
Supplement: Table S3 — The DGAT1, DGAT2 and DGAT3 enzymes used for the phylogenetic analyses. The table shows the kingdoms, species, gene names and accession numbers of the sequences used in the analyses. (XLS) [file pone.0105834.s005.xls]

## Sheet: Additional file 2
Kingdom	Specie	Taxa terminologies	Gene	Database	Access	Length(aa)
Viridiplantae	Arabidopsis thaliana	At	DGAT1	JGI	AT2G19450	520
			DGAT2	JGI	AT3G51520	314
			DGAT3	JGI	AT1G48300	285
	Ricinus communis	Rc	DGAT1	JGI	29912.t000099	521
			DGAT2	JGI	29682.t000014	340
			DGAT3	JGI	29889.t000177	342
	Populus trichocarpa	Potri	DGAT1	JGI	Potri018G066100.1	491
			DGAT1	JGI	Potri006G147600.1	499
			DGAT2	JGI	Potri011G145900.1	327
			DGAT3	JGI	Potri002G187300.1	350
			DGAT3	JGI	Potri010G003200.1	351
	Medicago truncatula	Medtr	DGAT1	JGI	Medtr2g039940.1	539
			DGAT2	JGI	Medtr5g024990.1	321
			DGAT2	JGI	Medtr8g072550.1	461
			DGAT2	JGI	Medtr8g072540.1	355
			DGAT3	JGI	Medtr4g124080.1	341
	Phaseolus vulgaris	Phvul	DGAT1	JGI	Phvul009G230700.1	517
			DGAT1	JGI	Phvul003G134900.1	505
			DGAT2	JGI	Phvul002G119500.1	326
			DGAT2	JGI	Phvul003G272500.1	340
			DGAT2	JGI	Phvul003G272600.1	332
			DGAT3	JGI	Phvul003G123000.1	328
	Glycine max	Glyma	DGAT1	JGI	Glyma09G065300.1	517
			DGAT1	JGI	Glyma13G106100.1	500
			DGAT1	JGI	Glyma17G053300.1	504
			DGAT2	JGI	Glyma09G195400.1	337
			DGAT2	JGI	Glyma11G088800.1	270
			DGAT2	JGI	Glyma01G156000.1	329
			DGAT2	JGI	Glyma16G115700.1	350
			DGAT2	JGI	Glyma16G115800.1	319
			DGAT3	JGI	Glyma13G118300.1	327
			DGAT3	JGI	Glyma17G041600.1	338
	Arachis ipaensis	Ai	DGAT1	Peanut Genome Project	Aipa85	469
			DGAT2	Peanut Genome Project	Aipa101	334
			DGAT2	Peanut Genome Project	Aipa36_1	288
			DGAT2	Peanut Genome Project	Aipa3	264
			DGAT2	Peanut Genome Project	Aipa3	247
			DGAT3	Peanut Genome Project	Aipa24_1	345
			DGAT3	Peanut Genome Project	Aipa69_1	263
	Arachis duranensis	Ad	DGAT1	Peanut Genome Project	Adur140	468
			DGAT1	Peanut Genome Project	Adur10	347
			DGAT2	Peanut Genome Project	Adur6_2	288
			DGAT3	Peanut Genome Project	Adur5	340
			DGAT3	Peanut Genome Project	Adur121	259
	Arachis duranensis	Ad	DGAT1	unpublished data	scaffold855	468
			DGAT2	unpublished data	scaffold193	334
			DGAT2	unpublished data	scaffold643	288
			DGAT3	unpublished data	scaffold633	340
			DGAT3	unpublished data	scaffold562	342
			DGAT3	unpublished data	scaffold1193	335
	Arachis hypogaea	Ah	DGAT1-1	NCBI	KC736068	512
			DGAT1-2	NCBI	KC736069	526
			DGAT2	NCBI	AEO11788	334
			DGAT3-1	NCBI	ABW34442	340
			DGAT3-2	NCBI	AAX62735	345
			DGAT3-3	NCBI	KC736067	340
	Brassica rapa	Bra	DGAT1	JGI	Bra036722	503
			DGAT1	JGI	Bra039003	497
			DGAT2	JGI	Bra038905	318
			DGAT2	JGI	Bra012851	317
			DGAT3	JGI	Bra014125	358
	Sorghum bicolor	Sobic	DGAT1	JGI	Sobic010G170000.1	490
			DGAT1	JGI	Sobic009G072700	515
			DGAT2	JGI	Sobic010G134400.1	340
			DGAT2	JGI	Sobic004G261900.1	334
			DGAT2	JGI	Sobic008G049000.1	328
			DGAT3	JGI	Sobic009G034600.1	407
	Setaria italica	Si	DGAT1	JGI	Si006298m.g	495
			DGAT1	JGI	Si021762m.g	521
			DGAT2	JGI	Si017737m.g	335
			DGAT2	JGI	Si006465m.g	435
	Panicum virgatum	Pavir	DGAT1	JGI	J36735.1	338
			DGAT1	JGI	J31697.1	370
			DGAT1	JGI	J02054.1	510
			DGAT1	JGI	Da00530.1	288
			DGAT2	JGI	J34441.1	289
			DGAT2	JGI	Ab03087.1	329
			DGAT2	JGI	Da00364.1	431
			DGAT2	JGI	Db01505.1	333
	Oryza sativa	Os	DGAT1	JGI	Os06g36800.1	477
			DGAT1	JGI	Os05g10810.1	538
			DGAT2	JGI	Os02g48350.1	338
			DGAT2	JGI	Os06g22080.1	370
			DGAT3	JGI	Os05g04620.1	409
	Brachypodium distachyon	Bradi	DGAT1	JGI	Bradi1g37750.1	484
			DGAT1	JGI	Bradi2g33180.1	520
			DGAT2	JGI	Bradi1g42650.1	341
			DGAT2	JGI	Bradi3g53247.1	331
			DGAT3	JGI	Bradi2g36890.1	410
	Selaginella moellendorffii	Sm	DGAT1	JGI	Sm_404425	181
			DGAT1	JGI	Sm_81638	425
			DGAT2	JGI	Sm_96204	340
	Physcomitrella patens	Phpat	DGAT1	JGI	Phpat015G089800.1	590
			DGAT1	JGI	Phpat009G091900.1	532
			DGAT2	JGI	Phpat022G071500.1	309
			DGAT2	JGI	Phpat019G038400.1	364
			DGAT2	JGI	Phpat021G046600.1	363
			DGAT2	JGI	Phpat014G077300.1	313
	Chlamydomonas reinhardtii	Cre	DGAT1	JGI	Creg1030.t1	403
			DGAT2	JGI	Cre06.g299050.t1.2	346
			DGAT2	JGI	Creg9572.t1	324
			DGAT2	JGI	Cre02.g079050.t1.3	728
			DGAT2	JGI	Cre03.g205050.t1.2	327
			DGAT2	JGI	Cre12.g557750.t1.3	331
	Volvox carteri	Vocar	DGAT1	JGI	Vocar20008498m.g	338
			DGAT2	JGI	Vocar20008492m.g	345
			DGAT2	JGI	Vocar20010848m.g	667
			DGAT2	JGI	Vocar20004608m.g	325
			DGAT2	JGI	Vocar20012204m.g	327
	Ostreococcus lucimarinus	Ol	DGAT2	JGI	eugene.1200010135 26790	469
			DGAT2	JGI	eugene.1500010069	316
			DGAT2	JGI	fgenesh1_pm.C_Chr_13000021	338
			DGAT2	JGI	fgenesh1_pg.C_Chr_8000176	350
	Micromonas pusilla RCC299	Mp	DGAT2	JGI	EuGene.0500010193	487
			DGAT2	JGI	EuGene.1000010156	364
			DGAT2	JGI	fgenesh2_pg.C_Chr_03000495	357
			DGAT2	JGI	e_gw2.06.451.1	325
			DGAT2	JGI	est_cluster_kg.Chr_06__49__3200034	330
